# Supplementary material for: Non-additive genome-wide association scan reveals a new gene associated with habitual coffee consumption
Source: Sci Rep. 2016 Aug 25;6:31590. doi: 10.1038/srep31590 (PMC4997959; doi:10.1038/srep31590)
Supplement: Supplementary Dataset [file srep31590-s2.xls]

## Sheet: Foglio1
Table S4. Results of the annotation conducted with Haploreg 4.1
chr	pos_hg38	rsID	ref	alt	AFR	AMR	ASN	EUR	GERP_cons	SiPhy_cons	Chromatin_States	Chromatin_States_Imputed	Chromatin_Marks	DNAse	Proteins	eQTL	gwas	grasp	Motifs	GENCODE_id	GENCODE_name	GENCODE_direction	GENCODE_distance	RefSeq_id	RefSeq_name	RefSeq_direction	RefSeq_distance	dbSNP_functional_annotation
6	107230077	rs7754744	A	G	0.96	0.64	0.99	0.67	0	0	E001,7_Enh;E023,7_Enh;E025,7_Enh;E028,7_Enh;E049,7_Enh;E063,7_Enh;E066,7_Enh;E084,7_Enh;E118,7_Enh	E023,17_EnhW2;E025,17_EnhW2;E055,19_DNase;E056,19_DNase;E059,19_DNase	E001,H3K4me1_Enh;E002,H3K4me1_Enh;E005,H3K4me1_Enh;E018,H3K4me1_Enh;E023,H3K4me1_Enh;E025,H3K4me1_Enh;E027,H3K4me1_Enh;E028,H3K4me1_Enh;E049,H3K4me1_Enh;E055,H3K4me1_Enh;E058,H3K4me1_Enh;E063,H3K4me1_Enh;E066,H3K4me1_Enh;E080,H3K4me1_Enh;E084,H3K4me1_Enh;E085,H3K4me1_Enh;E104,H3K4me1_Enh;E114,H3K4me1_Enh;E117,H3K4me1_Enh;E118,H3K4me1_Enh;E119,H3K4me1_Enh;E127,H3K4me1_Enh;E003,H3K27ac_Enh;E004,H3K…	E055	.	GTEx2015_v6,Artery_Tibial,PDSS2,6.19928428727817e-06;GTEx2015_v6,Cells_Transformed_fibroblasts,SOBP,4.72738049287095e-08;GTEx2015_v6,Esophagus_Muscularis,PDSS2,5.84193661045475e-07;GTEx2015_v6,Muscle_Skeletal,PDSS2,5.93666367948223e-06	.	.	Foxd3;Maf_disc2	ENSG00000164494.7	PDSS2	0	0	NM_020381	PDSS2	0	0	INT
6	107232108	rs2216084	C	T	0.96	0.64	0.99	0.67	0	0			E001,H3K4me1_Enh;E002,H3K4me1_Enh;E020,H3K4me1_Enh;E024,H3K4me1_Enh;E027,H3K4me1_Enh;E087,H3K4me1_Enh;E003,H3K27ac_Enh;E056,H3K27ac_Enh;E006,H3K9ac_Pro;E124,H3K9ac_Pro		.	GTEx2015_v6,Artery_Tibial,PDSS2,6.42011632339962e-06;GTEx2015_v6,Cells_Transformed_fibroblasts,SOBP,4.79114241317206e-08;GTEx2015_v6,Esophagus_Muscularis,PDSS2,5.87196644122498e-07;GTEx2015_v6,Muscle_Skeletal,PDSS2,6.304847478105e-06	.	.	Myf_2;TAL1_known2	ENSG00000164494.7	PDSS2	0	0	NM_020381	PDSS2	0	0	INT
6	107233814	rs6942255	G	A	0.95	0.62	0.99	0.67	0	0			E024,H3K4me1_Enh;E124,H3K9ac_Pro		.	GTEx2015_v6,Artery_Tibial,PDSS2,6.35982702117856e-06;GTEx2015_v6,Cells_Transformed_fibroblasts,SOBP,5.10241347431343e-08;GTEx2015_v6,Esophagus_Muscularis,PDSS2,5.91683061986617e-07;GTEx2015_v6,Muscle_Skeletal,PDSS2,6.06266129434441e-06	.	.	AP-1_disc4;AP-3;Arid3a_2;Dbx1;Dbx2;Foxp1;Hbp1;Hoxa9;Hoxb9;Hoxc6;Hoxd8;Isl2;Ncx_2;Pax-6_3;Pou2f2_known2;Pou3f2_2;Pou3f2_4;Pou3f4;Pou4f3;TATA_known1	ENSG00000164494.7	PDSS2	0	0	NM_020381	PDSS2	0	0	INT
6	107241710	rs9386630	T	G	0.96	0.64	0.99	0.67	0	0	E023,7_Enh;E025,7_Enh;E026,7_Enh;E027,7_Enh;E028,7_Enh;E049,7_Enh;E057,7_Enh;E058,7_Enh;E061,2_TssAFlnk;E080,7_Enh;E083,7_Enh;E088,7_Enh;E091,7_Enh;E118,7_Enh;E119,2_TssAFlnk;E127,7_Enh;E129,7_Enh	E023,16_EnhW1;E025,16_EnhW1;E026,17_EnhW2;E027,16_EnhW1;E028,14_EnhA2;E049,19_DNase;E052,17_EnhW2;E057,15_EnhAF;E058,16_EnhW1;E059,15_EnhAF;E061,13_EnhA1;E062,19_DNase;E080,16_EnhW1;E091,18_EnhAc;E099,19_DNase;E105,19_DNase;E119,14_EnhA2;E126,17_EnhW2;E127,14_EnhA2	E001,H3K4me1_Enh;E002,H3K4me1_Enh;E005,H3K4me1_Enh;E023,H3K4me1_Enh;E025,H3K4me1_Enh;E027,H3K4me1_Enh;E028,H3K4me1_Enh;E036,H3K4me1_Enh;E049,H3K4me1_Enh;E055,H3K4me1_Enh;E056,H3K4me1_Enh;E057,H3K4me1_Enh;E058,H3K4me1_Enh;E061,H3K4me1_Enh;E063,H3K4me1_Enh;E066,H3K4me1_Enh;E068,H3K4me1_Enh;E080,H3K4me1_Enh;E083,H3K4me1_Enh;E088,H3K4me1_Enh;E091,H3K4me1_Enh;E095,H3K4me1_Enh;E096,H3K4me1_Enh;E097,H3K…	E028;E057;E059;E080;E119	.	GTEx2015_v6,Artery_Tibial,PDSS2,7.72112266618396e-06;GTEx2015_v6,Cells_Transformed_fibroblasts,SOBP,4.67867867067794e-08;GTEx2015_v6,Esophagus_Muscularis,PDSS2,6.48999639007417e-07;GTEx2015_v6,Muscle_Skeletal,PDSS2,7.56418848149407e-06	.	.	Pou5f1_disc1;RFX5_disc1;RFX5_known3;RFX5_known4	ENSG00000164494.7	PDSS2	0	0	NM_020381	PDSS2	0	0	INT
6	107242420	rs9400109	T	C	0.96	0.63	0.99	0.66	0	0	E027,7_Enh;E028,7_Enh;E057,7_Enh;E061,7_Enh;E080,7_Enh;E091,7_Enh;E119,7_Enh	E028,14_EnhA2;E057,17_EnhW2;E091,17_EnhW2;E119,17_EnhW2	E005,H3K27ac_Enh;E021,H3K27ac_Enh;E061,H3K27ac_Enh;E080,H3K27ac_Enh;E091,H3K27ac_Enh;E119,H3K27ac_Enh;E005,H3K4me1_Enh;E023,H3K4me1_Enh;E025,H3K4me1_Enh;E027,H3K4me1_Enh;E028,H3K4me1_Enh;E049,H3K4me1_Enh;E056,H3K4me1_Enh;E057,H3K4me1_Enh;E058,H3K4me1_Enh;E061,H3K4me1_Enh;E066,H3K4me1_Enh;E068,H3K4me1_Enh;E080,H3K4me1_Enh;E088,H3K4me1_Enh;E091,H3K4me1_Enh;E095,H3K4me1_Enh;E096,H3K4me1_Enh;E104,H3K…		.	GTEx2015_v6,Artery_Tibial,PDSS2,4.42318953288387e-06;GTEx2015_v6,Cells_Transformed_fibroblasts,SOBP,6.39927068047221e-08;GTEx2015_v6,Esophagus_Muscularis,PDSS2,8.43229715887655e-07	.	.	CTCF_disc8;CTCF_disc9;ELF1_disc3;Hic1_1;Hic1_3;LXR_3;NRSF_disc9;Nrf1_disc1;Nrf1_disc3;Rad21_disc6;YY1_disc4	ENSG00000164494.7	PDSS2	0	0	NM_020381	PDSS2	0	0	INT
6	107243856	rs7745311	T	C	0.96	0.64	0.99	0.67	0	0	E027,7_Enh		E022,H3K4me1_Enh;E023,H3K4me1_Enh;E027,H3K4me1_Enh;E028,H3K4me1_Enh;E091,H3K4me1_Enh;E097,H3K4me1_Enh;E119,H3K4me1_Enh;E061,H3K27ac_Enh;E080,H3K27ac_Enh;E091,H3K27ac_Enh;E113,H3K4me3_Pro		.	GTEx2015_v6,Artery_Tibial,PDSS2,9.6380369028244e-06;GTEx2015_v6,Cells_Transformed_fibroblasts,SOBP,4.66487641980064e-08;GTEx2015_v6,Esophagus_Muscularis,PDSS2,7.41689712635118e-07;GTEx2015_v6,Muscle_Skeletal,PDSS2,8.82728157087329e-06	.	.	NRSF_disc4	ENSG00000164494.7	PDSS2	0	0	NM_020381	PDSS2	0	0	INT
6	107245742	rs9373933	A	G	0.96	0.64	0.99	0.67	1	0	E027,7_Enh		E023,H3K4me3_Pro;E028,H3K4me3_Pro;E027,H3K4me1_Enh;E028,H3K4me1_Enh;E058,H3K4me1_Enh;E061,H3K4me1_Enh;E081,H3K4me1_Enh;E082,H3K4me1_Enh;E113,H3K4me1_Enh;E027,H3K9ac_Pro;E047,H3K9ac_Pro	E082	.	GTEx2015_v6,Artery_Tibial,PDSS2,9.64319743534318e-06;GTEx2015_v6,Cells_Transformed_fibroblasts,SOBP,4.64072163526141e-08;GTEx2015_v6,Esophagus_Muscularis,PDSS2,7.4201024387053e-07;GTEx2015_v6,Muscle_Skeletal,PDSS2,8.82417820451427e-06	.	.	.	ENSG00000164494.7	PDSS2	0	0	NM_020381	PDSS2	0	0	INT
6	107247933	rs6568480	T	C	0.9	0.62	0.97	0.64	0	0	E023,7_Enh;E027,7_Enh;E028,7_Enh;E055,7_Enh;E057,7_Enh;E058,7_Enh;E079,7_Enh;E080,7_Enh;E100,7_Enh;E119,7_Enh;E127,7_Enh	E027,18_EnhAc;E028,17_EnhW2;E055,19_DNase;E057,17_EnhW2;E058,17_EnhW2;E119,17_EnhW2;E127,17_EnhW2	E005,H3K27ac_Enh;E049,H3K27ac_Enh;E078,H3K27ac_Enh;E079,H3K27ac_Enh;E080,H3K27ac_Enh;E096,H3K27ac_Enh;E112,H3K27ac_Enh;E119,H3K27ac_Enh;E127,H3K27ac_Enh;E006,H3K4me1_Enh;E012,H3K4me1_Enh;E013,H3K4me1_Enh;E017,H3K4me1_Enh;E023,H3K4me1_Enh;E025,H3K4me1_Enh;E027,H3K4me1_Enh;E028,H3K4me1_Enh;E049,H3K4me1_Enh;E052,H3K4me1_Enh;E055,H3K4me1_Enh;E057,H3K4me1_Enh;E058,H3K4me1_Enh;E079,H3K4me1_Enh;E080,H3K…		.	GTEx2015_v6,Cells_Transformed_fibroblasts,SOBP,8.79651024001169e-08;GTEx2015_v6,Esophagus_Muscularis,PDSS2,1.26229133158443e-06;GTEx2015_v6,Muscle_Skeletal,PDSS2,9.38078811819596e-07	.	.	HNF4_known5	ENSG00000164494.7	PDSS2	0	0	NM_020381	PDSS2	0	0	INT
6	107248753	rs9486570	T	C	0.71	0.53	0.73	0.64	0	0			E006,H3K9ac_Pro;E119,H3K9ac_Pro;E010,H3K4me1_Enh;E012,H3K4me1_Enh;E013,H3K4me1_Enh;E023,H3K4me1_Enh;E025,H3K4me1_Enh;E027,H3K4me1_Enh;E080,H3K4me1_Enh;E080,H3K27ac_Enh		.	GTEx2015_v6,Artery_Tibial,PDSS2,1.15678947973338e-05;GTEx2015_v6,Cells_Transformed_fibroblasts,SOBP,3.25800264941823e-06;GTEx2015_v6,Muscle_Skeletal,PDSS2,7.62548577633588e-06	.	.	Cdx;Dbx1;Foxk1;Foxl1_1;Hoxa4;Lhx4;Mef2_known1;Mef2_known2;Mef2_known4;Msx2;Pou1f1_2;Pou2f2_known4;Pou6f1_2;Sox_2;Sox_5;TATA_known1	ENSG00000164494.7	PDSS2	0	0	NM_020381	PDSS2	0	0	INT
6	107257914	rs2500557	T	A	0.04	0.35	0.01	0.32	0	0			E096,H3K4me1_Enh		.	GTEx2015_v6,Cells_Transformed_fibroblasts,SOBP,1.8206108782149e-07;GTEx2015_v6,Esophagus_Muscularis,PDSS2,1.64300196251346e-06	.	.	NF-E2_disc4	ENSG00000164494.7	PDSS2	0	0	NM_020381	PDSS2	0	0	INT
6	107258391	rs35803219	TG	T	0.04	0.35	0.01	0.32	0	0					.	.	.	.	GR_known4;RXRA_known1	ENSG00000164494.7	PDSS2	0	0	NM_020381	PDSS2	0	0	INT
6	107262350	rs62430065	A	C	0.04	0.35	0.01	0.32	0	0			E005,H3K27ac_Enh;E122,H3K4me1_Enh		.	GTEx2015_v6,Cells_Transformed_fibroblasts,SOBP,3.58453458970022e-07;GTEx2015_v6,Esophagus_Muscularis,PDSS2,3.54528968490549e-06	.	.	Evi-1_4;HDAC2_disc6;Hoxa5_1;Ik-2_3;Nanog_disc2;Nkx3_1;TATA_disc7;p300_disc5	ENSG00000164494.7	PDSS2	0	0	NM_020381	PDSS2	0	0	INT

## Sheet: Foglio2
SNP	Chr	Pos	A0	A1	b	SE	p	b rep	SE_rep	p_rep
6:107541346:I	6	107.5	S	L	0.086	0.014	1.05e-09	0.025	0.014	0.084			rs7754744	rs7754744
6:107546337:D	6	107.5	L	S	0.086	0.014	2.3e-09	0.024	0.015	0.112			rs2216084	rs2216084
rs12191399	6	107.5	T	C	0.086	0.014	9.84e-10	0.025	0.014	0.083			rs6942255	rs6942255
rs2216084	6	107.6	C	T	0.082	0.014	9.25e-09	0.037	0.014	0.01			rs9386630	rs9386630
rs4945774	6	107.5	C	A	0.086	0.014	1.04e-09	0.025	0.014	0.084			rs9400109	#N/A
rs4946824	6	107.5	T	C	0.086	0.014	1.27e-09	0.026	0.015	0.085
rs6568476	6	107.5	T	C	0.084	0.014	2.75e-09	0.025	0.014	0.089			rs9373933	#N/A
rs6568477	6	107.5	C	T	0.086	0.014	1.05e-09	0.025	0.014	0.085			rs6568480	#N/A
rs6568479	6	107.5	A	G	0.086	0.014	8.91e-10	0.026	0.014	0.07			rs9486570	#N/A
rs6915343	6	107.5	C	A	0.086	0.014	1.01e-09	0.024	0.014	0.086			rs2500557	#N/A
rs6919118	6	107.5	T	C	0.086	0.014	1.06e-09	0.025	0.014	0.085			rs35803219	#N/A
rs6942255	6	107.6	G	A	0.082	0.014	9.79e-09	0.037	0.014	0.01			rs62430065	#N/A
rs7741724	6	107.5	G	A	0.086	0.014	1.05e-09	0.025	0.014	0.078			rs7745311	rs7745311
rs7741987	6	107.5	A	G	0.086	0.014	1.05e-09	0.025	0.014	0.085
rs7745311	6	107.6	T	C	0.081	0.014	1.23e-08	0.037	0.014	0.008
rs7749559	6	107.5	T	C	0.084	0.015	1.24e-08	0.03	0.015	0.055
rs7750154	6	107.5	T	G	0.086	0.014	1.14e-09	0.025	0.014	0.084
rs7754744	6	107.6	A	G	0.082	0.014	8.8e-09	0.037	0.014	0.01
rs9320207	6	107.5	T	C	0.086	0.014	1.11e-09	0.025	0.014	0.085
rs9372155	6	107.5	C	T	0.086	0.014	1.14e-09	0.025	0.014	0.085
rs9386627	6	107.5	T	C	0.086	0.014	1.01e-09	0.025	0.014	0.082
rs9386630	6	107.6	T	G	0.082	0.014	1.07e-08	0.037	0.014	0.009
rs9398123	6	107.5	A	C	0.086	0.014	1.13e-09	0.025	0.014	0.085
rs9398124	6	107.5	T	C	0.086	0.014	1.12e-09	0.025	0.014	0.085
rs9398125	6	107.5	A	C	0.086	0.014	1.05e-09	0.025	0.014	0.083
rs9398126	6	107.5	T	C	0.086	0.014	1e-09	0.025	0.014	0.082
rs9791276	6	107.5	C	T	0.086	0.014	1.15e-09	0.025	0.014	0.086
rs9791325	6	107.5	T	G	0.086	0.014	1.15e-09	0.025	0.014	0.086
